# Supplementary material for: Literature Review of BARD1 as a Cancer Predisposing Gene with a Focus on Breast and Ovarian Cancers
Source: Genes (Basel). 2020 Jul 27;11(8):856. doi: 10.3390/genes11080856 (PMC7464855; doi:10.3390/genes11080856)
Supplement: Supplementary file 1 [file genes-11-00856-s001.zip]

Archive with 4 entries (4 files):
- 2020.07.24_V11_Supplementary_Table_FINAL_no_references.xlsx
- __MACOSX/._2020.07.24_V11_Supplementary_Table_FINAL_no_references.xlsx
- 2020.06.30_V8_BARD1_supplementary_methods_FINAL.docx
- __MACOSX/._2020.06.30_V8_BARD1_supplementary_methods_FINAL.docx
