# Supplementary material for: Literature Review of BARD1 as a Cancer Predisposing Gene with a Focus on Breast and Ovarian Cancers
Source: Genes (Basel). 2020 Jul 27;11(8):856. doi: 10.3390/genes11080856 (PMC7464855; doi:10.3390/genes11080856)
Supplement: Supplementary file 1 [file genes-11-00856-s001.zip › 2020.07.24_V11_Supplementary_Table_FINAL_no_references.xlsx]

## Sheet: Table
Supplementary Table: All BARD1 variants identified from a literature review.
No.	Variant type	dbSNP ID	Coding change	Amino acid change	In vitro functional assay	Exon	Protein domain	ACMG Interpretation	ClinVar interpretation (number of submissions)§	CADD (Phred Score)	Eigen (prediction)†	MetaLR (prediction)†	MetaSVM (prediction)†	PROVEAN (prediction)†	REVEL (prediction)†	VEST (prediction)†	Number of in silico tools predicted to be deleterious (out of a possible 7)	Human Splicing Finder (prediction)	dbscSNV (ada, rf score) º	Number of in silico splicing tools predicted to be deleterious (out of a possible 2)	SiPhy (score)	PhyloP (score)	GERP++ (RS score)	Number of in silico conservational tools predicted to be conserved (out of a possible 3)	gnomAD non-cancer total allele count“	gnomAD non-cancer total allele frequency	gnomAD non-cancer European (non-Finnish) allele count	gnomAD non-cancer European (non-Finnish) allele frequency	gnomAD non-cancer East Asian allele count	gnomAD non-cancer East Asian allele frequency	gnomAD non-cancer African allele count	gnomAD non-cancer African allele frequency	gnomAD non-cancer Latino allele count	gnomAD non-cancer Latino allele frequency	gnomAD non-cancer Ashkenazi Jewish allele count	gnomAD non-cancer Ashkenazi Jewish allele frequency	gnomAD non-cancer Finnish allele count	gnomAD non-cancer Finnish allele frequency	gnomAD non-cancer Other allele count	gnomAD non-cancer Other allele frequency	gnomAD non-cancer South Asian allele count	gnomAD non-cancer South Asian allele frequency	Reported in a breast cancer case^ **	Reported in an ovarian cancer case^ **	Other cancers reported in^ **	Study type	Reference
1	Missense	rs143914387	c.33G>T	p.Gln11His	NA	1	None	Benign	Benign/Likely Benign (11)	16.01	Neutral	Damaging	Damaging	Neutral	Possibly Damaging	Neutral	4	Alteration of auxiliary sequences	NA	1	NA	NA	-0.269	NA	344	0.001617	171	0.001885	0	0	3	0.0001676	77	0.002485	6	0.0006682	57	0.003529	19	0.003278	11	0.0004124	Yes	Yes	No	Both	Ramus et al., 2015; Caminsky et al., 2016
2	Missense	rs587781713	c.38G>A	p.Arg13Lys	NA	1	None	Uncertain Significance	Uncertain Significance (3)	14.81	Neutral	Damaging	Possibly Damaging	Neutral	Neutral	Neutral	2	No effect	NA	0	0.07712	0.10762	1.16	0	1	5.296e-06	1	5.296e-06	0	0	0	0	0	0	0	0	0	0	0	0	0	0	No	Yes	No	Targeted study	Ramus et al., 2015
3	Missense	rs730881406	c.57G>C	p.Glu19Asp	NA	1	None	Uncertain Significance	Uncertain Significance (3)	17.5	Neutral	Damaging	Damaging	Neutral	Possibly Damaging	Neutral	4	No effect	NA	0	0.24093	0.1812	3.1	1	9	3.753e-05	9	8.556e-05	0	0	0	0	0	0	0	0	0	0	0	0	0	0	No	Yes	No	Targeted study	Ramus et al., 2015
4	Missense	rs1048108	c.70C>T	p.Pro24Ser	NA	1	None	Benign	Benign (6)	20.5	Neutral	Neutral	Neutral	Neutral	Possibly Damaging	Neutral	2	Alteration of auxiliary sequences / New Donor Splice Site	NA	1	0.15158	0.29242	3.1	1	94258	0.3793	41354	0.3784	6514	0.3594	4473	0.2176	14705	0.432	4043	0.4271	8846	0.4132	2339	0.3701	11984	0.409	Yes	Yes	Pancreatic	Both	Sauer et al., 2005; Huo et al., 2007; Gorringe et al., 2008; Guénard et al., 2009; De Brakeleer et al., 2010; Ratajska et al., 2012; Amemiya et al., 2015; Ramus et al., 2015; De Brakeleer et al., 2016; Hu et al., 2016; Arvai et al., 2018
5	Missense	rs751646468	c.73G>C	p.Ala25Pro	Benign (Toh et al., 2019)	1	None	Benign	Likely Benign (1); Uncertain Significance (7)	16.71	Neutral	Damaging	Damaging	Neutral	Damaging	Neutral	4	No effect	NA	0	0.07126	0.03517	1.13	0	10	3.968e-05	0	0	8	0.0004345	2	9.607e-05	0	0	0	0	0	0	0	0	0	0	Yes	No	No	Targeted study	Toh et al., 2019
6	Missense	rs587782465	c.97G>C	p.Ala33Pro	NA	1	None	Likely Benign	Uncertain Significance (4)	16.63	Neutral	Damaging	Possibly Damaging	Neutral	Possibly Damaging	Neutral	4	No effect	NA	0	0.03479	0.20315	1.03	0	1	3.983e-06	1	8.812e-06	0	0	0	0	0	0	0	0	0	0	0	0	0	0	No	Yes	No	Targeted study	Ramus et al., 2015
7	Splicing	rs879254139	c.159-1G>T	-	Damaging (Casadei et al., 2019)	Intron 1	None	Pathogenic	Likely Pathogenic (5)	NA	NA	NA	NA	NA	NA	NA	NA	Broken Acceptor Site	0.999, 0.914	2	NA	NA	NA	NA	NA	NA	NA	NA	NA	NA	NA	NA	NA	NA	NA	NA	NA	NA	NA	NA	NA	NA	Yes	Yes	No	Both	Arvai et al., 2019; Weber-Lasalle et al., 2019
8	Splicing	NA	c.159-2A>C	-	NA	Intron 1	None	Pathogenic	Not Reported	NA	NA	NA	NA	NA	NA	NA	NA	Broken Acceptor Site	0.999, 0.912	2	NA	NA	NA	NA	NA	NA	NA	NA	NA	NA	NA	NA	NA	NA	NA	NA	NA	NA	NA	NA	NA	NA	Yes	No	No	Targeted study	Weber-Lasalle et al., 2019
9	Missense	rs1060501308	c.212G>C	p.Cys71Ser	NA	2	RING Domain	Uncertain Significance	Uncertain Significance (2)	25.1	Damaging	Damaging	Damaging	Damaging	Damaging	Damaging	7	No effect	NA	0	0.79261	0.68103	5.68	3	NA	NA	NA	NA	NA	NA	NA	NA	NA	NA	NA	NA	NA	NA	NA	NA	NA	NA	Yes	No	No	Targeted study	Weber-Lasalle et al., 2019
10	Missense	NA	c.221G>C	p.Cys74Ser	NA	3	RING Domain	Uncertain Significance	Uncertain Significance (3)	24.8	Damaging	Damaging	Damaging	Damaging	Damaging	Damaging	7	No effect	NA	0	0.95257	0.64376	5.4	3	1	3.589e-05	1	7.243e-05	0	0	0	0	0	0	0	0	0	0	0	0	0	0	Yes	No	No	Targeted study	Weber-Lasalle et al., 2019
11	Frameshift	NA	c.225delACTT	p.Ser76ThrfsTer19	-	3	RING Domain	NA	Not Reported	NA	NA	NA	NA	NA	NA	NA	NA	NA	NA	0	NA	NA	NA		NA	NA	NA	NA	NA	NA	NA	NA	NA	NA	NA	NA	NA	NA	NA	NA	NA	NA	Yes	No	No	Multi-gene panel testing or next generation sequencing study	Lolas Hamameh et al., 2017
12	Missense	rs1559437198	c.247A>G	p.Cys83Arg	Damaging (Stewart et al., 2018)	3	RING Domain	Likely Pathogenic	Likely Pathogenic (1)	25.1	Probably Damaging	Probably Damaging	Probably Damaging	Probably Damaging	Probably Damaging	Probably Damaging	7	New Acceptor Splice Site / New Donor Splice Site	NA	1	0.75659	0.70534	5.29	3	NA	NA	NA	NA	NA	NA	NA	NA	NA	NA	NA	NA	NA	NA	NA	NA	NA	NA	Yes	No	No	Multi-gene panel testing or next generation sequencing study	Lolas Hamameh et al., 2017
13	Missense	rs370359540	c.253G>T	p.Val85Leu	Benign (Adamovich et al., 2019)	3	RING Domain	Benign	Not Reported	20.8	Possibly Damaging	Possibly Damaging	Damaging	Neutral	Possibly Damaging	Damaging	6	No effect	NA	0	NA	NA	NA	NA	252	0.0009457	4	3.407e-05	1	5.218e-05	1	4.26e-05	0	0	0	0	0	0	3	0.0004537	243	0.00802	Yes	No	No	Targeted study	De Brakeleer et al., 2010
14	Missense	rs780241203	c.266C>T	p.Pro89Leu	NA	3	RING Domain	Uncertain Significance	Uncertain Significance (4)	25	Damaging	Damaging	Damaging	Damaging	Damaging	Damaging	7	Alteration of auxiliary sequences	NA	1	0.92045	0.73441	5.07	3	4	1.499e-05	3	2.552e-05	0	0	0	0	0	0	0	0	0	0	0	0	1	3.28e-05	No	Yes	No	Targeted study	Ramus et al., 2015
15	Missense	rs1553624773	c.289A>G	p.Ile97Val	NA	3	RING Domain	Uncertain Significance	Not Reported	20.4	Possibly Damaging	Possibly Damaging	Possibly Damaging	Neutral	Possibly Damaging	Possibly Damaging	6	Alteration of auxiliary sequences / New Donor Splice Site	NA	1	0.45238	0.53853	5.29	3	NA	NA	NA	NA	NA	NA	NA	NA	NA	NA	NA	NA	NA	NA	NA	NA	NA	NA	Yes	No	No	Targeted study	Weber-Lasalle et al., 2019
16	Missense	rs763707275	c.293A>C	p.Asn98Thr	NA	3	RING Domain	Uncertain Significance	Uncertain Significance (1)	24.1	Damaging	Damaging	Damaging	Damaging	Damaging	Damaging	7	No effect	NA	0	0.75659	0.64796	5.29	3	NA	NA	NA	NA	NA	NA	NA	NA	NA	NA	NA	NA	NA	NA	NA	NA	NA	NA	Yes	No	No	Targeted study	Weber-Lasalle et al., 2019
17	Nonsense	rs758972589	c.334C>T	p.Arg112Ter	-	3	None	Pathogenic	Pathogenic (3)	38	Damaging	NA	NA	NA	NA	Damaging	3	Alteration of auxiliary sequences	NA	1	NA	NA	5.29	NA	2	8.457e-06	1	9.754e-06	0	0	1	6.718e-05	0	0	0	0	0	0	0	0	0	0	Yes	No	No	Both	Gonzalez-Rivera et al., 2016; Weber-Lasalle et al., 2019
18	Frameshift	NA	c.373_377delGAAGA	p.Glu125X	-	4	None	Pathogenic	Not Reported	NA	NA	NA	NA	NA	NA	NA	NA	NA	NA	0	NA	NA	NA	NA	NA	NA	NA	NA	NA	NA	NA	NA	NA	NA	NA	NA	NA	NA	NA	NA	NA	NA	Yes	No	No	Multi-gene panel testing or next generation sequencing study	Li et al., 2019
19	Missense	NA	c.449G>T	p.Arg150Leu	NA	4	None	Uncertain Significance	Not Reported	NA	NA	NA	NA	NA	NA	NA	NA	Alteration of auxiliary sequences	NA	1	NA	NA	NA	NA	NA	NA	NA	NA	NA	NA	NA	NA	NA	NA	NA	NA	NA	NA	NA	NA	NA	NA	Yes	No	No	Multi-gene panel testing or next generation sequencing study	Ng et al., 2016
20	Nonsense	rs730881411	c.448C>T	p.Arg150Ter	-	4	None	Pathogenic	Pathogenic (5)	37	Damaging	NA	NA	NA	NA	Damaging	3	No effect	NA	0	NA	NA	4.24	NA	2	8.468e-06	1	9.767e-06	0	0	0	0	0	0	0	0	0	0	0	0	0	0	Yes	Yes	No	Both	Norquist et al., 2016; Weber-Lasalle et al., 2019
21	MIssense	NA	c.500C>T	p.Pro167Leu	NA	4	None	Uncertain Significance	Not Reported	NA	NA	NA	NA	NA	NA	NA	NA	Alteration of auxiliary sequences	NA	1	NA	NA	NA	NA	NA	NA	NA	NA	NA	NA	NA	NA	NA	NA	NA	NA	NA	NA	NA	NA	NA	NA	No	Yes	No	Targeted study	Ramus et al., 2015
22	Frameshift	NA	c.507delA	p.Asp172MetfsTer40	-	4	None	Pathogenic	Not Reported	NA	NA	NA	NA	NA	NA	NA	NA	NA	NA	NA	NA	NA	NA	NA	NA	NA	NA	NA	NA	NA	NA	NA	NA	NA	NA	NA	NA	NA	NA	NA	NA	NA	Yes	No	No	Targeted study	Weber-Lasalle et al., 2019
23	Nonsense	rs776851287	c.526C>T	p.Gln176Ter	-	4	None	Pathogenic	Pathogenic (1)	26.3	Possibly Damaging	NA	NA	NA	NA	Probably Damaging	NA	Alteration of auxiliary sequences	NA	1	0.21709	0.19357	1.71	0	NA	NA	NA	NA	NA	NA	NA	NA	NA	NA	NA	NA	NA	NA	NA	NA	NA	NA	Yes	No	No	Multi-gene panel testing or next generation sequencing study	Zeng et al., 2020
24	Missense	rs1553622631	c.539A>G	p.Tyr180Cys	NA	4	None	Uncertain Significance	Not Reported	23.3	Possibly Damaging	Probably Damaging	Probably Damaging	Probably Damaging	Probably Damaging	Probably Damaging	7	Alteration of auxiliary sequences / New Donor Splice Site	NA	1	0.507	0.447	3.18	1	NA	NA	NA	NA	NA	NA	NA	NA	NA	NA	NA	NA	NA	NA	NA	NA	NA	NA	Yes	No	No	Targeted study	Weber-Lasalle et al., 2019
25	Missense	rs864622686	c.566C>T	p.Ala189Val	NA	4	None	Uncertain Significance	Uncertain Significance (2)	5.934	Neutral	Neutral	Neutral	Neutral	Neutral	Neutral	0	Alteration of auxiliary sequences / New Donor Splice Site	NA	1	0.2639	0.08401	-10.4	0	NA	NA	NA	NA	NA	NA	NA	NA	NA	NA	NA	NA	NA	NA	NA	NA	NA	NA	No	Yes	No	Targeted study	Ramus et al., 2015
26	Missense	rs369561166	c.568G>A	p.Asp190Asn	NA	4	None	Likely Benign	Likely Benign (2); Uncertain Significance (7)	9.307	Neutral	Possibly Damaging	Possibly Damaging	Neutral	Neutral	Neutral	2	Alteration of auxiliary sequences	NA	1	0.15076	0.18229	1.78	0	16	6.022e-05	15	0.000128	0	0	0	0	1	2.881e-05	0	0	0	0	0	0	0	0	No	Yes	No	Targeted study	Ramus et al., 2015
27	Frameshift	NA	c.580_581del	p.Arg194GlyfsTer2	-	4	None	Likely Pathogenic	Not Reported	NA	NA	NA	NA	NA	NA	NA	NA	NA	NA	0	NA	NA	NA	NA	NA	NA	NA	NA	NA	NA	NA	NA	NA	NA	NA	NA	NA	NA	NA	NA	NA	NA	Yes	No	No	Multi-gene panel testing or next generation sequencing study	Bonache et al., 2017
28	Frameshift	rs876660761	c.592delG	p.Ala198LeufsTer14	-	4	None	Pathogenic	Pathogenic (1)	1.214	NA	NA	NA	NA	NA	NA	NA	NA	NA	0	NA	NA	NA	NA	NA	NA	NA	NA	NA	NA	NA	NA	NA	NA	NA	NA	NA	NA	NA	NA	NA	NA	Yes	No	No	Multi-gene panel testing or next generation sequencing study	Li et al., 2019
29	Missense	NA	c.602G>A	p.Arg201Lys	NA	4	None	Uncertain Significance	Not Reported	14.33	Neutral	Neutral	Neutral	Neutral	Neutral	Neutral	0	NA	NA	NA	0.19461	0.16438	5.75	1	NA	NA	NA	NA	NA	NA	NA	NA	NA	NA	NA	NA	NA	NA	NA	NA	NA	NA	Yes	No	No	Multi-gene panel testing or next generation sequencing study	Amemiya et al., 2015
30	Synonymous	rs28997574	c.609A>C	p.Gly203=	-	4	None	Benign	Benign/Likely Benign (9)	NA	NA	NA	NA	NA	NA	NA	NA	Alteration of auxiliary sequences	NA	1	NA	NA	NA	NA	2185	0.008717	1084	0.009584	0	0	222	0.009535	413	0.0135	265	0.03009	19	0.0007695	101	0.01641	81	0.003117	Yes	No	No	Targeted study	Gorringe et al., 2008; Guénard et al., 2009; De Brakeleer et al., 2010; Ratajska et al., 2012; De Brakeleer et al., 2016
31	Missense	rs34969857	c.620A>G	p.Lys207Arg	NA	4	None	Benign	Benign/Likely Benign (10)	21	Neutral	Damaging	Possibly Damaging	Neutral	Neutral	Neutral	3	No effect	NA	0	0.20757	0.39977	3.3	1	189	0.0007601	5	4.443e-05	0	0	0	169	0.007281	14	0.0004676	0	0	0	1	0.0001647	0	0	No	Yes	No	Targeted study	Ramus et al., 2015
32	Frameshift	rs587780033	c.623dupA	p.Lys209GlufsTer5	-	4	None	Pathogenic	Pathogenic (4)	NA	NA	NA	NA	NA	NA	NA	NA	NA	NA	NA	NA	NA	NA	NA	2	9.241e-06	1	1.034e-05	0	0	0	0	1	3.46e-05	0	0	0	0	0	0	0	0	No	Yes	No	Targeted study	Ramus et al., 2015
33	Frameshift	rs1553622558	c.624delinsGG	p.Lys209GlufsTer5	-	4	None	Pathogenic	Pathogenic (2)	NA	NA	NA	NA	NA	NA	NA	NA	NA	NA	NA	NA	NA	NA	NA	NA	NA	NA	NA	NA	NA	NA	NA	NA	NA	NA	NA	NA	NA	NA	NA	NA	NA	Yes	No	No	Targeted study	Weber-Lasalle et al., 2019
34	Frameshift	NA	c.625_626insG	p.Lys209ArgfsTer5	-	4	None	Pathogenic	Not Reported	NA	NA	NA	NA	NA	NA	NA	NA	NA	NA	NA	NA	NA	NA	NA	NA	NA	NA	NA	NA	NA	NA	NA	NA	NA	NA	NA	NA	NA	NA	NA	NA	NA	No	Yes	No	Multi-gene panel testing or next generation sequencing study	Arvai et al., 2019
35	Frameshift	rs864622223	c.627_628delAA	p.Lys209AsnfsTer4	-	4	None	Pathogenic	Pathogenic/Likely Pathogenic (4)	NA	NA	NA	NA	NA	NA	NA	NA	NA	NA	NA	NA	NA	NA	NA	NA	NA	NA	NA	NA	NA	NA	NA	NA	NA	NA	NA	NA	NA	NA	NA	NA	NA	No	Yes	No	Targeted study	Ramus et al., 2015
36	Nonsense	rs762171436	c.632T>A	p.Leu211Ter	-	4	None	Pathogenic	Pathogenic/Likely Pathogenic (3)	36	Probably Damaging	NA	NA	NA	NA	Probably Damaging	NA	No effect	NA	0	0.446	0.43535	4.6	3	3	1.2e-05	2	1.77e-05	0	0	1	4.3e-05	0	0	0	0	0	0	0	0	0	0	No	No	Pancreatic	Multi-gene panel testing or next generation sequencing study	Chaffee et al., 2018
37	Missense	rs138593305	c.659T>C	p.Lys220Ser	NA	4	None	Benign	Likely Benign (1); Uncertain Significance (7)	17.39	Neutral	Damaging	Damaging	Possibly Damaging	Neutral	Neutral	4	No effect	NA	0	0.50488	0.39997	4.45	2	23	9.274e-05	21	0.000187	0	0	1	4.336e-05	0	0	0	0	0	0	0	0	0	0	No	Yes	No	Targeted study	Ramus et al., 2015
38	Missense	rs145009419	c.668A>G	p.Glu223Gly	NA	4	None	Benign	Likely Benign (2); Uncertain Significance (6)	9.782	Neutral	Possibly Damaging	Possibly Damaging	Possibly Damaging	Neutral	Neutral	3	No effect	NA	0	0.029	0.16864	0.635	0	42	0.000171	39	0.000349	0	0	1	4.35e-05	0	0	0	0	2	8.17e-05	0	0	0	0	Yes	No	No	Multi-gene panel testing or next generation sequencing study	Caminsky et al., 2016
39	Missense	rs587780034	c.690C>G	p.Asp230Glu	NA	4	None	Benign	Uncertain Significance (5)	3.603	Neutral	Possibly Damaging	Possibly Damaging	Neutral	Neutral	Neutral	2	Alteration of auxiliary sequences / New Acceptor Splice Site	NA	1	0.19295	0.11631	0.949	0	11	4.277e-05	9	7.4e-05	0	0	0	0	0	0	0	0	2	8.288e-05	0	0	0	0	No	Yes	No	Targeted study	Ramus et al., 2015
40	Missense	rs200359745	c.716T>A	p.Leu239Gln	Benign (Adamovich et al., 2019)	4	None	Likely Benign	Likely Benign (1); Uncertain Significance (10)	3.67	Neutral	Probably Damaging	Neutral	Neutral	Neutral	Neutral	1	New Acceptor Splice Site / New Donor Splice Site	NA	1	0.04161	0.10697	-4	0	19	8.11e-05	15	0.000139	0	0	1	4.37e-06	1	3.68e-05	0	0	0	0	1	0.000178	1	4.36e-05	Yes	No	No	Multi-gene panel testing or next generation sequencing study	da Costa e Silva Carvalho et al., 2020
41	Missense	rs3738885	c.722C>G	p.Ser241Cys	Benign (Adamovich et al., 2019)	4	None	Benign	Benign (7); Likely Benign (2); Uncertain Significance (1)	23.2	Possibly Damaging	Damaging	Damaging	Possibly Damaging	Damaging	Neutral	6	New Donor Splice Site	NA	1	0.6334	0.54375	4.71	3	25	0.0001239	0	0	25	0.001568	0	0	0	0	0	0	0	0	0	0	0	0	Yes	No	No	Targeted study	Ishitobi et al., 2003
42	Missense	rs138904906	c.764A>G	p.Asn255Ser	NA	4	None	Benign	Uncertain Significance (6)	16.06	Neutral	Probably Damaging	Possibly Damaging	Neutral	Possibly Damaging	Neutral	4	Alteration of auxiliary sequences / New Acceptor Splice Site / New Donor Splice Site	NA	1	0.14136	0.28114	3.39	1	8	3.35e-05	0	0	0	0	8	0.000347	0	0	0	0	0	0	0	0	0	0	Yes	No	No	Multi-gene panel testing or next generation sequencing study	da Costa e Silva Carvalho et al., 2020
43	Missense	rs146223579	c.773T>C	p.Ile258Thr	Benign (Adamovich et al., 2019)	4	None	Benign	Benign (4); Likely Benign (3); Uncertain Significance (1)	19.06	Neutral	Possibly Damaging	Possibly Damaging	Neutral	Possibly Damaging	Possibly Damaging	5	No effect	NA	0	0.20303	0.29798	3.09	1	153	0.0006344	1	9.169e-06	13	0.0007169	0	0	0	0	0	0	0	0	6	0.0011016	133	0.005578	No	Yes	No	Targeted study	Ramus et al., 2015
44	Missense	rs1553622422	c.820A>G	p.Ser274Gly	NA	4	None	Uncertain Significance	Uncertain Significance (1)	19.98	Neutral	Damaging	Possibly Damaging	Neutral	Neutral	Neutral	3	Alteration of auxiliary sequences / New Acceptor Splice Site / New Donor Splice Site	NA	1	0.48353	0.39802	4.31	2	NA	NA	NA	NA	NA	NA	NA	NA	NA	NA	NA	NA	NA	NA	NA	NA	NA	NA	Yes	No	No	Targeted study	Guénard et al., 2009
45	Nonsense	rs765629130	c.824T>A	p.Leu275Ter	-	4	None	Pathogenic	Pathogenic (1)	35	Possibly Damaging	NA	NA	NA	NA	Probably Damaging	NA	New Donor Splice Site	NA	1	0.17962	0.15656	3.08	1	1	4.39e-06	0	0	0	0	0	0	0	0	0	0	0	0	0	0	1	3.55e-06	Yes	No	No	Multi-gene panel testing or next generation sequencing study	Couch et al., 2015
46	Frameshift	NA	c.896insG	p.Pro300fs	-	4	None	NA	Not Reported	NA	NA	NA	NA	NA	NA	NA	NA	NA	NA	0	NA	NA	NA	NA	NA	NA	NA	NA	NA	NA	NA	NA	NA	NA	NA	NA	NA	NA	NA	NA	NA	NA	Yes	No	No	Multi-gene panel testing or next generation sequencing study	Couch et al., 2015
47	Synonymous	NA	c.936A>G	p.Lys312=	-	4	None	Likely Benign	Not Reported	NA	NA	NA	NA	NA	NA	NA	NA	New Acceptor Splice Site / New Donor Splice Site	NA	1	NA	NA	NA	NA	NA	NA	NA	NA	NA	NA	NA	NA	NA	NA	NA	NA	NA	NA	NA	NA	NA	NA	Yes	No	No	Targeted study	Sauer et al., 2005
48	Missense	NA	c.962A>G	p.Lys321Arg	NA	4	None	Uncertain Significance	Not Reported	NA	NA	NA	NA	NA	NA	NA	NA	New Acceptor Splice Site	NA	1	NA	NA	NA	NA	NA	NA	NA	NA	NA	NA	NA	NA	NA	NA	NA	NA	NA	NA	NA	NA	NA	NA	No	Yes	No	Targeted study	Ramus et al., 2015
49	Missense	NA	c.967G>A	p.Gly323Ser	NA	4	None	Uncertain Significance	Not Reported	NA	NA	NA	NA	NA	NA	NA	NA	Alteration of auxiliary sequences / New Acceptor Splice Site / New Donor Splice Site	NA	1	NA	NA	NA	NA	NA	NA	NA	NA	NA	NA	NA	NA	NA	NA	NA	NA	NA	NA	NA	NA	NA	NA	No	Yes	No	Targeted study	Ramus et al., 2015
50	Missense	rs779960429	c.977A>G	p.Asn326Ser	Benign (Adamovich et al., 2019)	4	None	Uncertain Significance	Likely Benign (2); Uncertain Significance (2)	0.111	Neutral	Neutral	Neutral	Neutral	Neutral	Neutral	0	New Acceptor Splice Site	NA	1	0.26284	0.01257	-7.87	0	NA	NA	NA	NA	NA	NA	NA	NA	NA	NA	NA	NA	NA	NA	NA	NA	NA	NA	No	Yes	No	Targeted study	Ramus et al., 2015
51	Missense	rs201032007	c.1028C>T	p.Thr343Ile	Benign (Adamovich et al., 2019)	4	None	Benign	Benign (1); Uncertain Significance (6)	14.25	Neutral	Damaging	Possibly Damaging	Neutral	Neutral	Neutral	2	Alteration of auxiliary sequences	NA	1	0.10812	0.24009	3.84	1	31	0.0001156	17	0.0001441	0	0	0	0	12	0.0003421	1	0.0001014	0	0	1	0.0001496	0	0	No	Yes	No	Targeted study	Ramus et al., 2015
52	Synonymous	rs2070096	c.1053G>C	p.Thr351=	-	4	None	Benign	Benign (7)	NA	NA	NA	NA	NA	NA	NA	NA	New Acceptor Splice Site	NA	1	NA	NA	NA	NA	54471	0.2032	3269	0.1302	3073	0.1597	3896	0.1651	8044	0.2294	2375	0.241	3269	0.1302	1401	0.2093	7410	0.2428	Yes	No	No	Both	Sauer et al., 2005; Guénard et al., 2009; De Brakeleer et al., 2010; Ratajska et al., 2012; De Brakeleer et al., 2016; Coté et al., 2018
53	Frameshift	rs28997575	c.1075_1095delTTGCCTGAATGTTCTTCACCA	p.Leu359_Pro365del	-	4	None	Benign	Benign/Likely Benign (11)	NA	NA	NA	NA	NA	NA	NA	NA	NA	NA	NA	NA	NA	NA	NA	NA	NA	NA	NA	NA	NA	NA	NA	NA	NA	NA	NA	NA	NA	NA	NA	NA	NA	Yes	No	Pancreatic	Both	Guénard et al., 2009; De Brakeleer et al., 2010; Amemiya et al., 2015; De Brakeleer et al., 2016; Hu et al., 2016;
54	Missense	rs2229571	c.1134G>C	p.Arg378Ser	NA	4	None	Benign	Benign (6)	12	Neutral	Neutral	Possibly Damaging	Neutral	Neutral	Neutral	1	No effect	NA	0	0.03373	0.00166	-1.03	0	145599	0.543	72967	0.6184	7038	0.3658	9395	0.3987	14481	0.4131	5785	0.587	72967	0.6184	3786	0.5654	14793	0.4846	Yes	Yes	Pancreatic	Both	Ishitobi et al., 2003; Huo et al., 2007; Guénard et al. 2009; De Brakeleer et al., 2010; Ratajska et al., 2012; Amemiya et al., 2015; Ramus et al., 2015; De Brakeleer et al., 2016; Hu et al., 2016; Coté et al., 2018;
55	Frameshift	NA	c.1139_1159del	p.Asn380_Phe387delinsIle	-	4	None	Uncertain Significance	Not Reported	NA	NA	NA	NA	NA	NA	NA	NA	NA	NA	NA	NA	NA	NA	NA	NA	NA	NA	NA	NA	NA	NA	NA	NA	NA	NA	NA	NA	NA	NA	NA	NA	NA	Yes	No	No	Targeted study	Ishitobi et al., 2003; Gorringe et al., 2008
56	Synonymous	rs368291318	c.1152C>T	p.Ser384=	-	4	None	Benign	Likely Benign (5); Uncertain Significance (1)	NA	NA	NA	NA	NA	NA	NA	NA	No effect	NA	0	NA	NA	NA	NA	35	0.0001306	17	0.00011441	0	0	7	0.0002965	9	0.0002566	0	0	0	0	2	0.0002988	0	0	Yes	No	No	Targeted study	De Brakeleer et al., 2016
57	Missense	rs1426044782	c.1186C>T	p.Pro396Ser	NA	4	None	Uncertain Significance	Not Reported	15.88	Neutral	Possibly Damaging	Possibly Damaging	Neutral	Neutral	Neutral	3	No effect	NA	0	0.19537	0.45164	3	1	NA	NA	NA	NA	NA	NA	NA	NA	NA	NA	NA	NA	NA	NA	NA	NA	NA	NA	No	Yes	No	Targeted study	Ramus et al., 2015
58	Missense	NA	c.1190C>G	p.Ser397Cys	NA	4	None	Uncertain Significance	Not Reported	NA	NA	NA	NA	NA	NA	NA	NA	Alteration of auxiliary sequences / New Donor Splice Site	NA	1	NA	NA	NA	NA	NA	NA	NA	NA	NA	NA	NA	NA	NA	NA	NA	NA	NA	NA	NA	NA	NA	NA	No	Yes	No	Targeted study	Ramus et al., 2015
59	Missense	rs867396444	c.1198A>T	p.Ser400Cys	NA	4	None	Uncertain Significance	Not Reported	22.1	Neutral	Possibly Damaging	Possibly Damaging	Neutral	Neutral	Neutral	3	Alteration of auxiliary sequences / New Acceptor Splice Site	NA	1	0.21668	0.36554	2.73	1	NA	NA	NA	NA	NA	NA	NA	NA	NA	NA	NA	NA	NA	NA	NA	NA	NA	NA	Yes	No	No	Multi-gene panel testing or next generation sequencing study	Caminsky et al., 2016
60	Synonymous	rs370553043	c.1203T>C	p.Ser401=	-	4	None	Benign	Benign/Likely Benign (8)	NA	NA	NA	NA	NA	NA	NA	NA	No effect	NA	0	NA	NA	NA	NA	18	6.719e-05	12	0.0001109	0	0	4	0.0001694	1	2.851e-05	0	0	0	0	0	0	1	3.277e-05	Yes	No	No	Targeted study	Guénard et al., 2009; De Brakeleer et al., 2010
61	Nonsense	rs587782681	c.1212C>G	p.Tyr404Ter	-	4	None	Pathogenic	Not Reported	36	Possibly Damaging	NA	NA	NA	NA	Damaging	3	Alteration of auxiliary sequences / New Acceptor Splice Site / New Donor Splice Site	NA	1	0.03099	NA	0.114	NA	3	1.12e-05	2	1.698e-05	0	0	0	0	0	0	0	0	1	3.986e-05	0	0	0	0	No	Yes	No	Both	Ramus et al., 2015; Arvai et al., 2019
62	Nonsense	rs377153250	c.1216C>T	p.Arg406Ter	-	4	None	Pathogenic	Pathogenic/Likely Pathogenic (5)	35	Neutral	NA	NA	NA	NA	Damaging	2	Alteration of auxiliary sequences / New Donor Splice Site	NA	1	NA	NA	0.513	NA	5	1.867e-05	3	2.548e-05	1	5.195e-05	1	4.235e-05	0	0	0	0	0	0	0	0	0	0	Yes	No	Colorectal	Targeted study	Toh et al., 2019; Weber-Lasalle et al., 2019
63	Missense	rs786203217	c.1259T>C	p.Met420Thr	NA	4	None	Uncertain Significance	Uncertain Significance (1)	2.518	Neutral	Neutral	Neutral	Neutral	Neutral	Neutral	0	No effect	NA	0	0.67205	0.09789	-2.76	1	1	0	0	0	0	0	0	0	0	0	0	0	0	0	0	0	1	3.28e-05	Yes	No	No	Multi-gene panel testing or next generation sequencing study	Caminsky et al., 2016
64	Missense	rs76824305	c.1265T>C	p.Val422Ala	NA	4	None	Uncertain Significance	Uncertain Significance (3)	10.41	Neutral	Neutral	Neutral	Neutral	Neutral	Neutral	0	No effect	NA	0	0.27832	0.23174	0.396	0	236116	3.388e-05	2	0.1957	0	0	0	0	0	0	0	0	6	0.0002788	0	0	0	0	No	Yes	No	Targeted study	Ramus et al., 2015
65	Missense	rs749383704	c.1268A>G	p.Lys423Arg	NA	4	None	Uncertain Significance	Uncertain Significance (5)	20.2	Possibly Damaging	Probably Damaging	Probably Damaging	Neutral	Possibly Damaging	Neutral	5	New Acceptor Splice Site / New Donor Splice Site	NA	1	0.40796	0.4063	5.24	3	1	0	0	0	0	0	0	0	1	2.92e-05	0	0	0	0	0	0	0	0	Yes	No	No	Multi-gene panel testing or next generation sequencing study	da Costa e Silva Carvalho et al., 2020
66	Missense	rs185164724	c.1294C>T	p.Leu432Phe	NA	4	Ankyrin Repeats Domain	Benign	Uncertain Significance (5)	27.7	Damaging	Damaging	Damaging	Damaging	Damaging	Damaging	7	Alteration of auxiliary sequences	NA	1	0.53665	0.63046	5.24	3	236268	4.656e-05	0	0	0	0	0	0	10	0.0002926	0	0	0	0	0	0	1	3.278e-05	No	Yes	No	Targeted study	Ramus et al., 2015
67	Missense	NA	c.1298A>C	p.His433Pro	NA	4	Ankyrin Repeats Domain	Uncertain Significance	Not Reported	NA	NA	NA	NA	NA	NA	NA	NA	No effect	NA	0	NA	NA	NA	NA	NA	NA	NA	NA	NA	NA	NA	NA	NA	NA	NA	NA	NA	NA	NA	NA	NA	NA	No	Yes	No	Targeted study	Ramus et al., 2015
68	Missense	rs758049210	c.1300A>T	p.Ile434Phe	NA	4	Ankyrin Repeats Domain	Uncertain Significance	Uncertain Significance (3)	23.1	Neutral	Possibly Damaging	Possibly Damaging	Possibly Damaging	Damaging	Possibly Damaging	6	Alteration of auxiliary sequences	NA	1	0.04834	0.07588	0.0214	0	2	8.466e-06	0	0	0	0	0	0	1	2.926e-05	0	0	0	0	0	0	1	3.278e-05	Yes	No	No	Targeted study	Weber-Lasalle et al., 2019
69	Splicing	rs753785671	c.1314+1G>A	-	NA	Intron 4	None	Pathogenic	Likely Pathogenic (2)	NA	NA	NA	NA	NA	NA	NA	NA	Broken Donor Site	0.999, 0.928	2	NA	NA	NA	NA	1	4.24e-06	1	9.783e-06	0	0	0	0	0	0	0	0	0	0	0	0	0	0	Yes	No	No	Multi-gene panel testing or next generation sequencing study	Li et al., 2019
70	Splicing	rs1316885634	c.1315-2A>G	-	Damaging (Ratajska et al., 2015)	Intron 4	None	Pathogenic	Not Reported	NA	NA	NA	NA	NA	NA	NA	NA	Broken Acceptor Site	0.999, 0.926	2	NA	NA	NA	NA	NA	NA	NA	NA	NA	NA	NA	NA	NA	NA	NA	NA	NA	NA	NA	NA	NA	NA	Yes	No	No	Targeted study	Ratajska M, 2012; Weber-Lasalle et al., 2019
71	Missense	rs376727038	c.1339C>G	p.Leu447Val	NA	5	Ankyrin Repeats Domain	Uncertain Significance	Uncertain Significance (8)	24.5	Damaging	Damaging	Damaging	Possibly Damaging	Damaging	Damaging	7	No effect	NA	0	0.5847	0.60867	5.01	3	1	3.186e-05	1	6.483e-05	0	0	0	0	0	0	0	0	0	0	0	0	0	0	Yes	No	No	Targeted study	Weber-Lasalle et al., 2019
72	Nonsense	rs1553619721	c.1345C>T	p.Gln449Ter	-	5	Ankyrin Repeats Domain	Pathogenic	Pathogenic/Likely Pathogenic (2)	39	Probably Damaging	NA	NA	NA	NA	Probably Damaging	NA	Alteration of auxiliary sequences	NA	1	0.31256	0.30749	3.02	1	NA	NA	NA	NA	NA	NA	NA	NA	NA	NA	NA	NA	NA	NA	NA	NA	NA	NA	Yes	No	No	Multi-gene panel testing or next generation sequencing study	Park et al., 2019
73	Synonymous	rs373257776	c.1347A>G	p.Gln499=	NA	6	Ankyrin Repeats Domain	Benign	Benign (2); Likely Benign (4); Uncertain Significance (1)	NA	NA	NA	NA	NA	NA	NA	NA	New Acceptor Splice Site	NA	1	NA	NA	NA	NA	56	0.000288	44	0.0003727	0	0	1	4.235e-05	10	0.0002852	0	0	0	0	1	0.0001493	0	0	Yes	No	No	Targeted study	De Brakeleer et al., 2016
74	Missense	rs772285343	c.1361C>T	p.Pro454Leu	Damaging (Ratajska et al., 2015)	5	Ankyrin Repeats Domain	Uncertain Significance	Uncertain Significance (5)	29.4	Damaging	Damaging	Damaging	Damaging	Damaging	Damaging	7	Alteration of auxiliary sequences	NA	1	0.91543	0.92083	5.01	3	NA	NA	NA	NA	NA	NA	NA	NA	NA	NA	NA	NA	NA	NA	NA	NA	NA	NA	No	Yes	No	Targeted study	Ratajska et al., 2015
75	Missense	rs957472472	c.1388C>T	p.Thr463Ile	NA	5	Ankyrin Repeats Domain	Uncertain Significance	Uncertain Significance (3)	29.8	Damaging	Damaging	Damaging	Damaging	Damaging	Damaging	7	Alteration of auxiliary sequences	NA	1	0.91543	0.92083	5.01	3	1	4.223e-07	1	9.741e-06	0	0	0	0	0	0	0	0	0	0	0	0	0	0	No	Yes	No	Targeted study	Ramus et al., 2015
76	Splicing	NA	c.1396-1G>A	-	NA	Intron 5	None	Pathogenic	Not Reported	NA	NA	NA	NA	NA	NA	NA	NA	Broken Acceptor Site	0.999,0.862	2	NA	NA	NA	NA	NA	NA	NA	NA	NA	NA	NA	NA	NA	NA	NA	NA	NA	NA	NA	NA	NA	NA	Yes	No	No	Targeted study	Weber-Lasalle et al., 2019
77	Missense	rs730881418	c.1397A>G	p.His466Arg	NA	6	Ankyrin Repeats Domain	Uncertain Significance	Uncertain Significance (4)	27.9	Damaging	Damaging	Damaging	Damaging	Damaging	Damaging	7	No effect	0.84, 0.72	1	0.77038	0.76828	5.38	3	2	8.459e-06	0	0	0	0	0	0	2	5.858e-05	0	0	0	0	0	0	0	0	No	Yes	No	Targeted study	Ramus et al., 2015
78	Missense	NA	c.1397A>T	p.His466Leu	NA	6	Ankyrin Repeats Domain	Uncertain Significance	Not Reported	NA	NA	NA	NA	NA	NA	NA	NA	Alteration of auxiliary sequences	NA	1	NA	NA	NA	NA	NA	NA	NA	NA	NA	NA	NA	NA	NA	NA	NA	NA	NA	NA	NA	NA	NA	NA	Yes	No	No	Targeted study	Weber-Lasalle et al., 2019
79	Missense	rs587781976	c.1409A>G	p.Asn470Ser	NA	6	Ankyrin Repeats Domain	Benign	Benign (1); Likely Benign (3); Uncertain Significance (4)	21.1	Neutral	Neutral	Neutral	Possibly Damaging	Possibly Damaging	Neutral	3	No effect	NA	0	0.46672	0.37696	0.283	1	30	0.0001119	11	9.322e-05	0	0	0	0	4	0.00011141	0	0	12	0.0004782	2	0.000299	1	3.277e-05	Yes	Yes	No	Targeted study	Ishitobi et al., 2003; Ramus et al., 2015
80	Missense	rs867587389	c.1411C>T	p.His471Tyr	NA	6	Ankyrin Repeats Domain	Uncertain Significance	Uncertain Significance (2)	33	Damaging	Damaging	Damaging	Damaging	Possibly Damaging	Possibly Damaging	7	No effect	NA	0	0.95003	0.68459	5.38	3	1	3.981e-06	1	8.803e-06	0	0	0	0	0	0	0	0	1	8.803e-06	0	0	0	0	No	Yes	No	Targeted study	Ramus et al., 2015
81	Missense	rs866261211	c.1454C>T	p.Ala485Val	NA	6	Ankyrin Repeats Domain	Uncertain Significance	Not Reported	28.8	Probably Damaging	Probably Damaging	Probably Damaging	Probably Damaging	Probably Damaging	Probably Damaging	7	Alteration of auxiliary sequences / New Donor Splice Site	NA	1	0.96517	0.92187	5.52	3	NA	NA	NA	NA	NA	NA	NA	NA	NA	NA	NA	NA	NA	NA	NA	NA	NA	NA	Yes	No	No	Multi-gene panel testing or next generation sequencing study	Caminsky et al., 2016
82	Nonsense	rs1405646805	c.1487C>G	p.Ser496Ter	-	6	Ankyrin Repeats Domain	Pathogenic	Pathogenic (1)	57	Probably Damaging	NA	NA	NA	NA	Probably Damaging	NA	No effect	NA	0	0.65662	0.76681	5.64	3	1	4.223e-06	1	9.74e-06	0	0	0	0	0	0	0	0	0	0	0	0	0	0	Yes	No	No	Multi-gene panel testing or next generation sequencing study	Ng et al., 2016
83	Frameshift	NA	c.1509delG	p.Asn504MetfsTer6	-	6	Ankyrin Repeats Domain	Pathogenic	Not Reported	NA	NA	NA	NA	NA	NA	NA	NA	NA	NA	0	NA	NA	NA	NA	NA	NA	NA	NA	NA	NA	NA	NA	NA	NA	NA	NA	NA	NA	NA	NA	NA	NA	Yes	No	No	Multi-gene panel testing or next generation sequencing study	Rodríguez-Balada et al., 2019
84	Synonymous	rs2070093	c.1518T>C	p.His506=	NA	6	Ankyrin Repeats Domain	Benign	Benign (7)	NA	NA	NA	NA	NA	NA	NA	NA	No effect	NA	0	NA	NA	NA	NA	217669	0.8119	95030	0.8051	18351	0.9534	14128	0.5991	28601	0.8155	8150	0.8266	22404	0.8925	5340	0.798	25665	0.841	Yes	No	No	Targeted study	Ishitobi et al., 2003; Sauer et al., 2005; Gorringe et al., 2008; Guenard et al., 2009; De Brakeleer et al., 2010; Ratajska et al., 2012; De Brakeleer et al., 2016
85	Missense	rs2070094	c.1519G>A	p.Val507Met	Benign (Adamovich et al., 2019)	6	Ankyrin Repeats Domain	Benign	Benign/Likely Benign (5)	8.5	Neutral	Neutral	Neutral	Neutral	Neutral	Neutral	0	NA	NA	0	0.03373	0.00166	-11.3	0	7	2.611e-05	0	0	7	0.0003638	0	0	0	0	0	0	0	0	0	0	0	0	Yes	Yes	Pancreatic	Both	Ishitobi et al., 2003; Sauer et al., 2005; Vahteristo et al., 2006; Huo et al., 2007; Gorringe et al., 2008; Guénard et al., 2009; De Brakeleer et al., 2010; Ratajska et al., 2012; Ramus et al., 2015; De Brakeleer et al., 2016; Hu et al., 2016
86	Missense	rs386654966	c.1518_1519delTGinsCA	p.Val507Leu	NA	6	Ankyrin Repeats Domain	Uncertain Significance	Not Reported	0.003	Neutral	Neutral	Neutral	Neutral	Neutral	Neutral	0	No effect	NA	0	0.034	0.002	-11.3	0	NA	NA	NA	NA	NA	NA	NA	NA	NA	NA	NA	NA	NA	NA	NA	NA	NA	NA	Yes	No	No	Multi-gene panel testing or next generation sequencing study	Amemiya et al., 2015
87	Frameshift	NA	c.1525_1528dupATAG	p.Val510AspfsTer16	-	6	Ankyrin Repeats Domain	Pathogenic	Not Reported	NA	NA	NA	NA	NA	NA	NA	NA	NA	NA	0	NA	NA	NA	NA	NA	NA	NA	NA	NA	NA	NA	NA	NA	NA	NA	NA	NA	NA	NA	NA	NA	NA	Yes	No	No	Multi-gene panel testing or next generation sequencing study	Couch et al., 2015
88	Missense	rs1553619225	c.1526T>C	p.Ile509Thr	NA	6	Ankyrin Repeats Domain	Uncertain Significance	Uncertain Significance (1)	29.1	Damaging	Damaging	Damaging	Damaging	Damaging	Damaging	7	No effect	NA	0	0.81406	0.89869	5.64	3	NA	NA	NA	NA	NA	NA	NA	NA	NA	NA	NA	NA	NA	NA	NA	NA	NA	NA	Yes	No	No	Targeted study	De Brakeleer et al., 2010
89	Missense	rs1553619208	c.1549G>A	p.Gly517Arg	NA	6	Ankyrin Repeats Domain	Uncertain Significance	Uncertain Significance (3)	33	Damaging	Damaging	Damaging	Damaging	Damaging	Damaging	7	Alteration of auxiliary sequences / New Acceptor Splice Site	NA	1	0.97683	0.76216	5.64	3	NA	NA	NA	NA	NA	NA	NA	NA	NA	NA	NA	NA	NA	NA	NA	NA	NA	NA	No	Yes	No	Targeted study	Ramus et al., 2015
90	Missense	rs867639431	c.1552G>A	p.Ala518Thr	NA	6	Ankyrin Repeats Domain	Uncertain Significance	Not Reported	28.4	Probably Damaging	Probably Damaging	Probably Damaging	Probably Damaging	Probably Damaging	Probably Damaging	7	New Acceptor Splice Site	NA	1	0.97683	0.76216	5.64	3	NA	NA	NA	NA	NA	NA	NA	NA	NA	NA	NA	NA	NA	NA	NA	NA	NA	NA	Yes	No	No	Multi-gene panel testing or next generation sequencing study	Caminsky et al., 2016
91	Missense	rs780106810	c.1556C>A	p.Ser519Tyr	NA	6	Ankyrin Repeats Domain	Uncertain Significance	Uncertain Significance (2)	34	Damaging	Damaging	Damaging	Damaging	Damaging	Damaging	7	No effect	NA	0	0.97683	0.76553	5.64	3	NA	NA	NA	NA	NA	NA	NA	NA	NA	NA	NA	NA	NA	NA	NA	NA	NA	NA	No	Yes	No	Targeted study	Ramus et al., 2015
92	Missense	rs1559394981	c.1575A>G	p.Ile525Met	NA	7	Ankyrin Repeats Domain	Uncertain Significance	Uncertain Significance (1)	26.5	Possibly Damaging	Damaging	Damaging	Neutral	Damaging	Damaging	6	Alteration of auxiliary sequences / New Donor Splice Site	NA	1	0.65551	0.64205	4.64	3	NA	NA	NA	NA	NA	NA	NA	NA	NA	NA	NA	NA	NA	NA	NA	NA	NA	NA	No	Yes	No	Targeted study	Ramus et al., 2015
93	Missense	rs370771157	c.1613G>A	p.Ser538Asn	NA	7	None	Likely Benign	Likely Benign (2); Uncertain Signifcance (4)	15.11	Neutral	Possibly Damaging	Possibly Damaging	Neutral	Neutral	Neutral	3	No effect	NA	0	0.3035	0.39655	0.734	0	6	2.237e-05	5	4.234e-05	0	0	1	4.235e-05	0	0	0	0	0	0	0	0	0	0	No	Yes	No	Targeted study	Ramus et al., 2015
94	Nonsense	rs777937955	c.1622C>A	p.Ser541Ter	-	7	Ankyrin Repeats Domain	Pathogenic	Pathogenic (2)	37	Probably Damaging	NA	NA	NA	NA	Probably Damaging	NA	Alteration of auxiliary sequences / New Acceptor Splice Site	NA	1	0.88269	0.61541	4.64	3	7	2.96e-05	1	9.74e-06	2	0.000113	0	0	0	0	0	0	0	0	0	0	0	0	Yes	No	No	Multi-gene panel testing or next generation sequencing study	Gonzalez-Rivera et al., 2016
95	Nonsense	rs587781707	c.1652C>G	p.Ser551Ter	Damaging (Adamovich et al., 2019)	7	None	Pathogenic	Pathogenic/Likely Pathogenic (7)	39	Damaging	NA	NA	NA	NA	Damaging	3	No effect	NA	0	NA	NA	3.53	NA	3	1.267e-05	3	2.922e-05	0	0	0	0	0	0	0	0	0	0	0	0	0	0	Yes	No	No	Targeted study	Weber-Lasalle et al., 2019
96	Missense	rs28997576	c.1670G>C	p.Cys557Ser	Damaging (Sauer et al., 2005) Benign (Laufer et al., 2007)	7	None	Uncertain Significance	Benign (10)	13.22	Neutral	Damaging	Possibly Damaging	Damaging	Neutral	Possibly Damaging	4	Alteration of auxiliary sequences	NA	1	0.20652	0.23535	2.03	1	3929	0.01465	2672	0.002263	1	5.195e-05	78	0.003304	207	0.005902	239	0.02425	2672	0.02263	89	0.0133	402	0.01137	Yes	Yes	Pancreatic	Both	Ghimenti et al., 2002; Karppinen et al., 2004; Sauer et al., 2005; Karppinen et al., 2006; Stacey et al., 2006; Vahteristo et al., 2006; Gorringe et al., 2008; Jakubowska et al., 2008; Guénard et al., 2009; Johnatty et al., 2009; Rebbeck et al., 2009; De Brakeleer et al., 2010; Gonzalez-Hormazabal et al., 2012; Ratajska et al., 2012; Ramus et al., 2015; Caminsky et al., 2016; De Brakeleer et al.,…
97	Missense	rs587782122	c.1672T>A	p.Ser558Thr	NA	7	None	Uncertain Significance	Uncertain Significance (5)	20.6	Neutral	Damaging	Damaging	Possibly Damaging	Neutral	Damaging	5	Alteration of auxiliary sequences	NA	1	0.1329	0.28641	2.35	1	2	8.449e-06	1	9.743e-06	0	0	0	0	0	0	0	0	0	0	1	0.0001784	0	0	No	Yes	No	Targeted study	Ramus et al., 2015
98	Missense	rs730881420	c.1685C>T	p.Thr562Ile	NA	8	None	Uncertain Significance	Uncertain Significance (4)	15.92	Neutral	Possibly Damaging	Possibly Damaging	Possibly Damaging	Neutral	Possibly Damaging	5	Alteration of auxiliary sequences	NA	1	0.29195	0.42474	2.48	2	1	4.22e-06	0	0	1	5.65e-05	0	0	0	0	0	0	0	0	0	0	0	0	No	No	Pancreatic	Multi-gene panel testing or next generation sequencing study	Hu et al., 2016
99	Nonsense	rs587780021	c.1690C>T	p.Gln564Ter	Damaging (Adamovich et al., 2019)	8	None	Pathogenic	Pathogenic (11)	43	Damaging	NA	NA	NA	NA	Damaging	3	Alteration of auxiliary sequences / New Donor Splice Site	NA	1	NA	NA	3.46	NA	5	1.865e-05	5	4.236e-05	0	0	0	0	0	0	0	0	0	0	0	0	0	0	Yes	Yes	Endometrial	Both	Gonzalez-Hormazabal et al., 2012; Ratajska et al., 2012; Klonowska et al., 2015; Ramus et al., 2015; Ratajska M., 2015; De Brakeleer et al., 2016; Norquist et al., 2016; Ring et al., 2016; Suszynska et al., 2019; Weber-Lasalle et al., 2019
100	Missense	NA	c.1692G>C	p.Gln564His	Damaging (Choudhary et al., 2017; Sauer et al., 2005; Irminger-Finger et al., 2001; Kleiman et al., 2001); Benign (Lee et al., 2015)	8	None	Uncertain Significance	Not Reported	NA	NA	NA	NA	NA	NA	NA	NA	No effect	NA	0	NA	NA	NA	NA	NA	NA	NA	NA	NA	NA	NA	NA	NA	NA	NA	NA	NA	NA	NA	NA	NA	NA	Yes	Yes	No	Targeted study	Thai et al., 1998; Ratajska et al., 2012; De Brakeleer et al., 2016
101	Missense	rs146946984	c.1694G>A	p.Arg565His	Damaging (Adamovich et al., 2019)	8	None	Benign	Likely Benign (4); Uncertain Signifcance (4)	22.4	Neutral	Damaging	Damaging	Possibly Damaging	Possibly Damaging	Neutral	5	No effect	NA	0	0.43391	0.47985	4.43	3	102	0.0003803	15	0.0001271	2	0.0001039	1	4.235e-05	3	8.546e-05	12	0.0011217	0	0	1	0.0001495	68	0.002228	Yes	Yes	No	Targeted study	Gorringe et al., 2008; Ramus et al., 2015
102	Missense	rs587780022	c.1718T>C	p.Ile573Thr	NA	8	BRCT Domain	Uncertain Significance	Uncertain Significance (7)	25.1	Damaging	Damaging	Damaging	Damaging	Damaging	Damaging	7	No effect	NA	0	0.51691	0.71359	4.13	3	7	2.61e-05	6	5.083e-05	0	0	0	0	1	2.849e-05	0	0	0	0	0	0	0	0	Yes	No	No	Targeted study	Weber-Lasalle et al., 2019
103	Missense	rs35306212	c.1738G>A	p.Glu580Lys	NA	8	BRCT Domain	Benign	Benign/Likely Benign (10)	16.33	Neutral	Neutral	Neutral	Neutral	Neutral	Possibly Damaging	2	Alteration of auxiliary sequences	NA	1	0.21075	0.24721	3.33	1	462	0.00172	11	9.32e-05	0	0	379	0.0161	54	0.00154	0	0	0	0	16	0.00239	2	6.55e-05	No	No	Pancreatic	Multi-gene panel testing or next generation sequencing study	Hu et al., 2016
104	Synonymous	NA	c.1761G>A	p.Glu587=	-	8	BRCT Domain	Likely Benign	Not Reported	NA	NA	NA	NA	NA	NA	NA	NA	No effect	NA	0	NA	NA	NA	NA	NA	NA	NA	NA	NA	NA	NA	NA	NA	NA	NA	NA	NA	NA	NA	NA	NA	NA	Yes	No	No	Targeted study	Sauer et al., 2005
105	Frameshift	NA	c.1771delA	p.Ile591PhefsTer14	-	8	BRCT Domain	NA	Not Reported	NA	NA	NA	NA	NA	NA	NA	NA	NA	NA	NA	NA	NA	NA	NA	NA	NA	NA	NA	NA	NA	NA	NA	NA	NA	NA	NA	NA	NA	NA	NA	NA	NA	Yes	No	No	Targeted study	Weber-Lasalle et al., 2019
106	Missense	rs376256852	c.1793C>T	p.Thr598Ile	Damaging (Adamovich et al., 2019)	8	BRCT Domain	Uncertain Significance	Uncertain Significance (4)	19.66	Neutral	Possibly Damaging	Possibly Damaging	Possibly Damaging	Neutral	Neutral	4	Alteration of auxiliary sequences	NA	1	0.38221	0.26758	2.18	1	2	7.961e-07	1	8.808e-06	0	0	0	0	0	0	0	0	0	0	0	0	1	3.267e-05	Yes	No	No	Targeted study	Gorringe et al., 2008
107	Splicing	NA	c.1811-2A>G	-	NA	Intron 8	None	Pathogenic	Not Reported	NA	NA	NA	NA	NA	NA	NA	NA	Broken Acceptor Site / New Donor Splice Site	0.999,0.918	1	NA	NA	NA	NA	NA	NA	NA	NA	NA	NA	NA	NA	NA	NA	NA	NA	NA	NA	NA	NA	NA	NA	No	No	Colorectal	Multi-gene panel testing or next generation sequencing study	Esteban-Jurado et al., 2015
108	Splicing	rs879253952	c.1811-1G>A	-	NA	Intron 8	None	Pathogenic	Pathogenic/Likely Pathogenic (6)	25.9	NA	NA	NA	NA	NA	NA	NA	Broken Acceptor Site	0.999,0.926	2	NA	NA	NA	NA	NA	NA	NA	NA	NA	NA	NA	NA	NA	NA	NA	NA	NA	NA	NA	NA	NA	NA	Yes	No	No	Multi-gene panel testing or next generation sequencing study	Li et al., 2019
109	Frameshift	NA	c.1822_1823insT	p.Val608fsTer5	-	9	BRCT Domain	Pathogenic	Not Reported	NA	NA	NA	NA	NA	NA	NA	NA	NA	NA	0	NA	NA	NA	NA	NA	NA	NA	NA	NA	NA	NA	NA	NA	NA	NA	NA	NA	NA	NA	NA	NA	NA	Yes	No	No	Multi-gene panel testing or next generation sequencing study	Jian et al., 2017
110	Frameshift	rs1553614963	c.1833dupT	p.Asp612Ter	-	9	BRCT Domain	Pathogenic	Pathogenic (2)	NA	NA	NA	NA	NA	NA	NA	NA	NA	NA	NA	NA	NA	NA	NA	NA	NA	NA	NA	NA	NA	NA	NA	NA	NA	NA	NA	NA	NA	NA	NA	NA	NA	Yes	No	No	Targeted study	Toh et al., 2019
111	Missense	rs587781376	c.1915T>C	p.Cys639Arg	NA	10	BRCT Domain	Uncertain Significance	Uncertain Significance (9)	27.5	Damaging	Damaging	Damaging	Damaging	Damaging	Damaging	7	No effect	NA	0	0.80847	0.83381	5.77	3	7	2.956e-05	5	4.872e-05	0	0	0	0	0	0	0	0	2	9.253e-05	0	0	0	0	Yes	No	No	Targeted study	Sauer et al., 2005; Weber-Lasalle et al., 2019
112	Missense	rs1553612535	c.1918C>A	p.Leu640Ile	NA	10	BRCT Domain	Uncertain Significance	Uncertain Significance (3)	25.4	Damaging	Damaging	Neutral	Neutral	Neutral	Damaging	5	NA	NA	NA	0.51191	0.53696	5.77	3	NA	NA	NA	NA	NA	NA	NA	NA	NA	NA	NA	NA	NA	NA	NA	NA	NA	NA	No	No	Colorectal	Targeted study	Toh et al., 2019
113	Nonsense	rs587781948	c.1921C>T	p.Arg641Ter	-	10	BRCT Domain	Pathogenic	Pathogenic (8)	45	Damaging	NA	NA	NA	NA	Damaging	3	No effect	NA	0	NA	NA	3.89	NA	5	1.865e-05	2	1.695e-05	0	0	3	0.0001271	0	0	0	0	0	0	0	0	0	0	Yes	Yes	Pancreatic	Both	Ramus et al., 2015; De Brakeleer et al., 2016; Hu et al., 2016; Gass et al., 2017;
114	Nonsense	rs587782504	c.1932_1933delAT	p.Cys645Ter	-	10	None	Pathogenic	Pathogenic/Likely Pathogenic (5)	24.3	NA	NA	NA	NA	NA	NA	NA	NA	NA	NA	NA	NA	NA	NA	1	3.18e-05	1	6.48e-05	0	0	0	0	0	0	0	0	0	0	0	0	0	0	Yes	No	No	Multi-gene panel testing or next generation sequencing study	Couch et al., 2015
115	Missense	rs2228456	c.1933T>C	p.Cys645Arg	Damaging (Yoshino et al., 2018)	10	None	Benign	Benign/Likely Benign (10)	27.5	Damaging	Damaging	Damaging	Damaging	Damaging	Damaging	7	No effect	NA	0	0.80847	0.83381	4.63	3	1805	0.006729	28	0.0002371	0	0	1624	0.06878	98	0.002792	15	0.001522	17	0.0006773	21	0.003135	2	6.553e-05	Yes	Yes	No	Both	Sauer et al., 2005; Amemiya et al., 2015
116	Frameshift	rs587780024	c.1935_1954dupTGAACAGGAAGAAAAGTATG	p.Glu652ValfsTer69	-	10	None	Benign	Pathogenic/Likely Pathogenic (7)	NA	NA	NA	NA	NA	NA	NA	NA	NA	NA	NA	NA	NA	NA	NA	14	5.219e-05	12	0.00011016	0	0	0	0	0	0	0	0	2	7.973e-05	0	0	0	0	Yes	Yes	No	Both	De Brakeleer et al., 2010; Couch et al., 2015; Arvai et al., 2019; Weber-Lasalle et al., 2019
117	Missense	rs3738888	c.1972C>T	p.Arg658Cys	Benign (Sauer et al., 2005; Ratajska et al., 2015)	10	None	Benign	Benign (6); Likely Benign (5); Uncertain Significance (1)	23.7	Damaging	Neutral	Possibly Damaging	Damaging	Neutral	Possibly Damaging	5	NA	NA	0	0.97337	0.65354	5.77	3	NA	NA	NA	NA	NA	NA	NA	NA	NA	NA	NA	NA	NA	NA	NA	NA	NA	NA	Yes	Yes	Pancreatic	Both	De Brakeleer et al., 2010; Amemiya et al., 2015; Klonowska et al., 2015; Ramus et al., 2015; Ratajska et al., 2015; Caminsky et al., 2016; De Brakeleer et al., 2016; Hu et al., 2016; Suszynska et al., 2019; da Costa e Silva Carvalho et al. 2020
118	Synonymous	rs147215925	c.1977A>G	p.Arg659=	-	10	None	Benign	Benign (3); Likely Benign (8); Uncertain Significance (3)	NA	NA	NA	NA	NA	NA	NA	NA	Alteration of auxiliary sequences	NA	1	NA	NA	NA	NA	524	0.001953	355	0.003006	0	0	9	0.0003811	29	0.0008261	75	0.007608	33	0.001315	22	0.003286	1	3.276e-05	Yes	Yes	No	Targeted study	Klonowska et al., 2015; Ratajska et al., 2012; Ratajska et al.., 2015; Suszynska et al., 2019
119	Splicing	rs876658260	c.2002-2A>C	-	NA	Intron 10	None	Pathogenic	Likely Pathogenic (2); Uncertain Significance (1)	NA	NA	NA	NA	NA	NA	NA	NA	Broken Acceptor Site	0.999,0.944	2	NA	NA	NA	NA	1	4.244e-06	1	9.829e-06	0	0	0	0	0	0	0	0	0	0	0	0	0	0	Yes	No	No	Both	Couch et al., 2015; Weber-Lasalle et al., 2019
120	Missense	NA	c.2010G>C	p.Lys670Asn	NA	11	BRCT Domain	Uncertain Significance	Not Reported	NA	NA	NA	NA	NA	NA	NA	NA	No effect	NA	0	NA	NA	NA	NA	NA	NA	NA	NA	NA	NA	NA	NA	NA	NA	NA	NA	NA	NA	NA	NA	NA	NA	Yes	No	No	Multi-gene panel testing or next generation sequencing study	Kaur et al., 2019
121	Missense	NA	c.2042G>T	p.Gly681Val	NA	11	BRCT Domain	Uncertain Significance	Not Reported	NA	NA	NA	NA	NA	NA	NA	NA	Alteration of auxiliary sequences / New Donor Splice Site	NA	1	NA	NA	NA	NA	NA	NA	NA	NA	NA	NA	NA	NA	NA	NA	NA	NA	NA	NA	NA	NA	NA	NA	No	Yes	No	Targeted study	Ramus et al., 2015
122	Missense	rs587782555	c.2075T>C	p.Ile692Thr	NA	11	BRCT Domain	Uncertain Significance	Benign (1); Likely Benign (3); Uncertain Significance (2)	20.2	Neutral	Possibly Damaging	Possibly Damaging	Neutral	Neutral	Neutral	3	No effect	NA	0	0.17919	0.56414	3.46	2	NA	NA	NA	NA	NA	NA	NA	NA	NA	NA	NA	NA	NA	NA	NA	NA	NA	NA	Yes	No	No	Targeted study	Gorringe et al., 2008
123	Frameshift	rs1553612184	c.2099delG	p.Gly700AlafsTer14	-	11	BRCT Domain	Pathogenic	Likely Pathogenic (2)	NA	NA	NA	NA	NA	NA	NA	NA	NA	NA	NA	NA	NA	NA	NA	NA	NA	NA	NA	NA	NA	NA	NA	NA	NA	NA	NA	NA	NA	NA	NA	NA	NA	Yes	No	No	Targeted study	Toh et al., 2019
124	Missense	rs149262370	c.2116A>G	p.Lys706Glu	NA	11	BRCT Domain	Benign	Likely Benign (2); Uncertain Signifcance (5)	23.9	Possibly Damaging	Possibly Damaging	Possibly Damaging	Neutral	Neutral	Possibly Damaging	5	Alteration of auxiliary sequences / New Acceptor Splice Site	NA	1	0.54849	0.66404	4.6	3	25	9.322e-05	24	0.0002033	0	0	1	4.235e-05	0	0	0	0	0	0	0	0	0	0	No	Yes	No	Targeted study	Ramus et al., 2015
125	Missense	rs546077003	c.2137G>A	p.Val713Met	NA	11	BRCT Domain	Uncertain Significance	Uncertain Significance (4)	27.2	Damaging	Damaging	Damaging	Possibly Damaging	Possibly Damaging	Damaging	7	No effect	NA	0	0.97819	0.80984	5.29	3	1	4.223e-06	0	0	0	0	0	0	0	0	0	0	0	0	0	0	1	3.276e-05	Yes	No	No	Targeted study	Weber-Lasalle et al., 2019
126	Nonsense	rs1553612164	c.2143C>T	p.Gln715Ter	-	11	BRCT Domain	Pathogenic	Pathogenic (1)	50	Probably Damaging	NA	NA	NA	NA	Probably Damaging	NA	Alteration of auxiliary sequences	NA	1	0.97819	0.97283	5.81	3	NA	NA	NA	NA	NA	NA	NA	NA	NA	NA	NA	NA	NA	NA	NA	NA	NA	NA	No	Yes	No	Multi-gene panel testing or next generation sequencing study	Pennington et al., 2013; Norquist et al., 2016
127	Frameshift	rs786203811	c.2148delCA	p.Thr716fsTer12	-	11	BRCT Domain	Pathogenic	Pathogenic/Likely Pathogenic (2)	27.7	NA	NA	NA	NA	NA	NA	NA	NA	NA	0	NA	NA	NA	NA	NA	NA	NA	NA	NA	NA	NA	NA	NA	NA	NA	NA	NA	NA	NA	NA	NA	NA	No	Yes	No	Multi-gene panel testing or next generation sequencing study	Walsh et al., 2011; Pennington et al., 2013; Norquist et al., 2016
128	Missense	rs587782662	c.2171C>T	p.Ala724Val	VUS (Lee et al., 2015)	11	BRCT Domain	Uncertain Significance	Uncertain Significance (4)	27.9	Damaging	Damaging	Damaging	Possibly Damaging	Damaging	Damaging	7	Alteration of auxiliary sequences / New Donor Splice Site	NA	1	0.97819	0.97283	5.81	3	7	2.956e-05	7	6.822e-05	0	0	0	0	0	0	0	0	0	0	0	0	0	0	Yes	No	No	Targeted study	Weber-Lasalle et al., 2019
129	Missense	rs1443031799	c.2185G>T	p.Asp729Tyr	NA	11	BRCT Domain	Uncertain Significance	Not Reported	27.3	Damaging	Damaging	Damaging	Damaging	Damaging	Damaging	6	Alteration of auxiliary sequences	NA	1	0.97819	0.80984	5.81	3	1	4.223e-06	1	9.745e-06	0	0	0	0	0	0	0	0	0	0	0	0	0	0	Yes	No	No	Targeted study	Weber-Lasalle et al., 2019
130	Missense	rs876658253	c.2189A>C	p.Gln730Pro	NA	11	BRCT Domain	Uncertain Significance	Uncertain Significance (4)	31	Damaging	Damaging	Damaging	Damaging	Damaging	Damaging	7	No effect	NA	0	0.81677	0.8258	5.81	3	NA	NA	NA	NA	NA	NA	NA	NA	NA	NA	NA	NA	NA	NA	NA	NA	NA	NA	Yes	No	No	Targeted study	Li et al., 2019;Weber-Lasalle et al., 2019
131	Missense	rs76744638	c.2191C>T	p.Arg731Cys	NA	11	BRCT Domain	Benign	Uncertain Significance (4)	24.1	Probably Damaging	Probably Damaging	Probably Damaging	Probably Damaging	Possibly Damaging	Neutral	6	No effect	NA	0	0.69245	0.39646	5.81	2	170	4.102e-05	0	0	5	0.00026	0	0	0	0	0	0	0	0	0	0	6	0.000197	Yes	No	No	Multi-gene panel testing or next generation sequencing study	Ng et al., 2016
132	MIssense	rs977584514	c.2197T>C	p.Cys733Arg	NA	11	BRCT Domain	Uncertain Significance	Uncertain Significance (2)	29.1	Damaging	Damaging	Damaging	Damaging	Damaging	Damaging	7	No effect	NA	0	0.81677	0.92272	5.81	3	NA	NA	NA	NA	NA	NA	NA	NA	NA	NA	NA	NA	NA	NA	NA	NA	NA	NA	Yes	No	No	Targeted study	Weber-Lasalle et al., 2019
133	Nonsense	rs767395666	c.2203C>T	p.Gln735Ter	-	11	BRCT Domain	Pathogenic	Not Reported	51	Probably Damaging	NA	NA	NA	NA	Probably Damaging	NA	Alteration of auxiliary sequences	NA	1	0.97819	0.97283	5.81	3	2	8.45e-06	1	9.74e-06	1	5.65e-05	0	0	0	0	0	0	0	0	0	0	0	0	Yes	No	No	Multi-gene panel testing or next generation sequencing study	Lolas-Hamameh et al., 2017; Li et al., 2019
134	Missense	rs61754118	c.2212A>G	p.Ile738Val	Benign (Sauer et al., 2005)	11	BRCT Domain	Benign	Benign/Likely Benign (11)	20.9	Neutral	Neutral	Neutral	Neutral	Neutral	Neutral	1	No effect	NA	0	0.28708	0.43964	4.55	2	2001	0.007461	971	0.008225	0	0	119	0.005041	403	0.01148	277	0.02809	18	0.0007171	117	0.01746	96	0.003145	Yes	Yes	Pancreatic	Both	Sauer et al., 2005; Gorringe et al., 2008; Guénard et al., 2009; De Brakeleer et al., 2010; Ratajska et al., 2012; Ramus et al., 2015; Caminsky et al., 2016; De Brakeleer et al. 2016; Hu et al. 2016
135	Frameshift	NA	c.2215dupT	p.Tyr739LeufsTer2	-	11	BRCT Domain	Pathogenic	Not Reported	NA	NA	NA	NA	NA	NA	NA	NA	NA	NA	NA	NA	NA	NA	NA	NA	NA	NA	NA	NA	NA	NA	NA	NA	NA	NA	NA	NA	NA	NA	NA	NA	NA	Yes	No	No	Multi-gene panel testing or next generation sequencing study	Torrezan et al., 2018
136	Missense	rs142155101	c.2282G>A	p.Ser761Asn	NA	11	BRCT Domain	Benign	Benign (3); Likely Benign (6); Uncertain Significance (2)	22.9	Neutral	Neutral	Neutral	Neutral	Neutral	Neutral	1	New Acceptor Splice Site	NA	1	0.3346	0.52871	3.78	1	472	0.001761	181	0.001534	0	0	3	0.0001271	6	0.000171	32	0.003246	242	0.009641	8	0.001195	0	0	Yes	Yes	No	Targeted study	Sauer et al., 2005; Gorringe K.L., 2008; De Brakeleer et al., 2010; Ramus et al., 2015; Caminsky et al., 2016
137	Frameshift	NA	c.2291_2294delTAGA	p.Ile764ThrfsTer3	-	11	BRCT Domain	Pathogenic	Not Reported	NA	NA	NA	NA	NA	NA	NA	NA	NA	NA	NA	NA	NA	NA	NA	NA	NA	NA	NA	NA	NA	NA	NA	NA	NA	NA	NA	NA	NA	NA	NA	NA	NA	No	Yes	No	Targeted study	Ramus et al., 2015
138	Missense	rs587780030	c.2291T>C	p.Ile764Thr	NA	11	BRCT Domain	Uncertain Significance	Uncertain Significance (6)	27.1	Damaging	Possibly Damaging	Possibly Damaging	Damaging	Damaging	Damaging	7	No effect	NA	0	0.78889	0.92272	5.63	3	1	4.225e-06	0	0	0	0	0	0	0	0	0	0	0	0	0	0	1	3.266e-05	Yes	No	No	Targeted study	Weber-Lasalle et al., 2019
139	Frameshift	rs750413473	c.2300_2301delTG	p.Val767AspfsTer4	Damaging (Adamovich et al., 2019)	11	BRCT Domain	Uncertain Significance	Likely Pathogenic (2); Pathogenic (1); Uncertain Signifiance (2)	NA	NA	NA	NA	NA	NA	NA	NA	NA	NA	NA	NA	NA	NA	NA	8	2.985e-05	5	4.24e-05	0	0	0	0	0	0	0	0	1	3.983e-05	2	0.0002987	0	0	Yes	Yes	No	Both	Couch et al. 2015; Ramus et al., 2015
140	Frameshift	NA	c.2301_2303delGATinsACATC	p.Met768HisfsTer17	-	11	BRCT Domain	Pathogenic	Not Reported	NA	NA	NA	NA	NA	NA	NA	NA	NA	NA	0	NA	NA	NA	NA	NA	NA	NA	NA	NA	NA	NA	NA	NA	NA	NA	NA	NA	NA	NA	NA	NA	NA	Yes	No	No	Multi-gene panel testing or next generation sequencing study	Ng et al., 2016
141	Missense	NA	c.2315T>G	p.Leu772Trp	NA	11	BRCT Domain	Uncertain Significance	Not Reported	NA	NA	NA	NA	NA	NA	NA	NA	No effect	NA	0	NA	NA	NA	NA	NA	NA	NA	NA	NA	NA	NA	NA	NA	NA	NA	NA	NA	NA	NA	NA	NA	NA	No	Yes	No	Targeted study	Ramus et al., 2015
*Human GRCh37/hg19 transcript NM_000465.4
^ Literature Review
† Predictions are based on rank scores. Scores < 0.4 are considered Neutral. Scores ≥ 0.4 and < 0.6 are considered Possibly Damaging. Scores ≥ 0.6 are considered damaging.
§ The ClinVar database (https://www.ncbi.nlm.nih.gov/clinvar/) was last checked on June 22, 2020
º If the ada and rf score are both above 0.5, the variant is considered to affect splicing
“ gnomAD (https://gnomad.broadinstitute.org/)
**Only variants reported with known cancer context are shown in this table. The following papers have identified additional BARD1 variants in an unknown context: Castéra L., 2014; Crawford B., 2017; Li J.Y., 2015; Balmaña J., 2016; Yadav B.S., 2017
NA - Not Available
